# Supplementary material for: Effect of Recombinant NGF Encapsulated in Chitosan on Rabbit Sperm Traits and Main Metabolic Pathways
Source: Biology (Basel). 2025 Aug 1;14(8):974. doi: 10.3390/biology14080974 (PMC12383564; doi:10.3390/biology14080974)
Supplement: Supplementary file 1 [file biology-14-00974-s001.zip]

Archive with 1 entries (1 files):
- biology-3747780-supplementary.pdf
